# Supplementary material for: Alterations in cellular pharmacokinetics and pharmacodynamics of elvitegravir in response to ethanol exposure in HIV-1 infected monocytic (U1) cells
Source: PLoS One. 2017 Feb 23;12(2):e0172628. doi: 10.1371/journal.pone.0172628 (PMC5322882; doi:10.1371/journal.pone.0172628)
Supplement: S1 File — (XLSX) [file pone.0172628.s001.xlsx]

## Sheet: Figure 1
Time in hours	EVG		EVG+Cobi		EVG+EtOH		EVG+Cobi+EtOH
	Mean	SEM	Mean	SEM	Mean	SEM	Mean	SEM
0.5	41.3911	12.3622	1164.71	109.706	34.008	1.99178	781.177	49.2353
1	51.1286	3.71129	1117.65	61.7647	33.5271	1.4483	905.882	66.7059
3	59.0026	3.69554	1342.94	74.8235	42.7455	4.70541	1085.29	67.4118
6	66.273	3.22572	1757.65	178.412	46.9539	4.08617	1480	158.412
12	78.0053	6.33333	1817.65	163.412	56.2124	5.26653	1569.41	79.0588
24	72.021	4.30446	1619.41	68.5882	50.7615	2.96192	1576.47	192.412

## Sheet: Figure 2
	Control	EVG	EVG+COBI	EVG+EtOH	EVG+COBI+EtOH	EtOH
Mean	99	70.3	60.71	119.3	89.35	135.4
SEM	0.5477	6.581	2.46	3.121	6.504	3.94

## Sheet: Figure 3
	Fig 3A							Figure 3B							Figure 3C
	Control	EVG	EVG+COBI	EtOH	EVG+EtOH	EVG+COBI+EtOH		Control	EVG	EVG+COBI	EtOH	EVG+EtOH	EVG+COBI+EtOH		Control	EVG	EVG+COBI	EtOH	EVG+EtOH	EVG+COBI+EtOH
Mean	98.25	104.7	98.5	167.5	158.5	149.1	Mean	100	100	92.87	167.2	136.1	151.3	Mean	100	91.21	92.07	128	126.1	121.4
SEM	1.374	5.069	5.817	7.388	8.875	5.521	SEM	1.236	2.786	3.729	9.146	6.608	4.03	SEM	4.2	3.917	4.438	8.546	5.892	5.431

## Sheet: Figure 4
	EVG+COBI+EtOH (Con)	EVG+COBI+EtOH+MK-571	EVG+COBI+EtOH+PSC-833
Mean	100	111.5	97.02
SEM	0.1348	2.146	4.316

## Sheet: Figure5
	Control	MK-571	PSC-833	EVG+COBI+EtOH	EVG+COBI+EtOH+MK-571	EVG+COBI+EtOH+PSC-833	EtOH
Mean	99.83	104.1	98.57	80.76	88.08	78.2	135.4
SEM	0.654	5.66	2.742	3.51	1.046	0.9238	3.94
